# Supplementary material for: Modulating tumor immunity using advanced microbiome therapeutics producing an indole metabolite
Source: EMBO Rep. 2025 Mar 7;26(7):1688–708. doi: 10.1038/s44319-025-00386-9 (PMC11977207; doi:10.1038/s44319-025-00386-9)
Supplement: Supplementary file 2 — Source data Fig. 1 [file 44319_2025_386_MOESM2_ESM.zip]

Archive with 4 entries (3 files):
- Figure 1/
- Figure 1/1b.xlsx
- Figure 1/1d.xlsx
- Figure 1/1e.xlsx
