# Supplementary material for: Modulating tumor immunity using advanced microbiome therapeutics producing an indole metabolite
Source: EMBO Rep. 2025 Mar 7;26(7):1688–708. doi: 10.1038/s44319-025-00386-9 (PMC11977207; doi:10.1038/s44319-025-00386-9)
Supplement: Supplementary file 2 — Source data Fig. 1 [file 44319_2025_386_MOESM2_ESM.zip › Figure 1/1b.xlsx]

## Sheet: 1b
Strain	Compound	Replicate	Value
EcN_IAA	Indole-3 acetic acid	1	766.188
EcN_IAA	Indole-3 acetic acid	2	794.1
MS6-RBS3-aspC-RBS4-ipdC-RBS3-iad1	Indole-3 acetic acid	1	591.361
MS6-RBS3-aspC-RBS4-ipdC-RBS3-iad1	Indole-3 acetic acid	2	676.096
MS6-RBS4-aspC-RBS3-ipdC-RBS4-iad1	Indole-3 acetic acid	1	546.471
MS6-RBS4-aspC-RBS3-ipdC-RBS4-iad1	Indole-3 acetic acid	2	427.904
EcN_Control	Indole-3 acetic acid	1	3.99297
EcN_Control	Indole-3 acetic acid	2	6.17016
EcN_IAA	Indole-3-acetyl aldehyde	1	2.56484
EcN_IAA	Indole-3-acetyl aldehyde	2	3.28185
MS6-RBS3-aspC-RBS4-ipdC-RBS3-iad1	Indole-3-acetyl aldehyde	1	2.15921
MS6-RBS3-aspC-RBS4-ipdC-RBS3-iad1	Indole-3-acetyl aldehyde	2	2.42093
MS6-RBS4-aspC-RBS3-ipdC-RBS4-iad1	Indole-3-acetyl aldehyde	1	1.01336
MS6-RBS4-aspC-RBS3-ipdC-RBS4-iad1	Indole-3-acetyl aldehyde	2	4.43192
EcN_Control	Indole-3-acetyl aldehyde	1	6.33634
EcN_Control	Indole-3-acetyl aldehyde	2	4.00687
EcN_IAA	Indole-3-acrylic acid	1	0.401895
EcN_IAA	Indole-3-acrylic acid	2	0.243985
MS6-RBS3-aspC-RBS4-ipdC-RBS3-iad1	Indole-3-acrylic acid	1	0.559621
MS6-RBS3-aspC-RBS4-ipdC-RBS3-iad1	Indole-3-acrylic acid	2	0.591007
MS6-RBS4-aspC-RBS3-ipdC-RBS4-iad1	Indole-3-acrylic acid	1	0.766953
MS6-RBS4-aspC-RBS3-ipdC-RBS4-iad1	Indole-3-acrylic acid	2	0.264562
EcN_Control	Indole-3-acrylic acid	1	0.33704
EcN_Control	Indole-3-acrylic acid	2	0.42704
EcN_IAA	Indole-3-lactic acid	1	1.15041
EcN_IAA	Indole-3-lactic acid	2	3.80605
MS6-RBS3-aspC-RBS4-ipdC-RBS3-iad1	Indole-3-lactic acid	1	1.33386
MS6-RBS3-aspC-RBS4-ipdC-RBS3-iad1	Indole-3-lactic acid	2	2.45039
MS6-RBS4-aspC-RBS3-ipdC-RBS4-iad1	Indole-3-lactic acid	1	2.86952
MS6-RBS4-aspC-RBS3-ipdC-RBS4-iad1	Indole-3-lactic acid	2	2.69952
EcN_Control	Indole-3-lactic acid	1	1.76952
EcN_Control	Indole-3-lactic acid	2	2.78852
EcN_IAA	Indole propionic acid	1	0.408867
EcN_IAA	Indole propionic acid	2	1.01456
MS6-RBS3-aspC-RBS4-ipdC-RBS3-iad1	Indole propionic acid	1	0.577805
MS6-RBS3-aspC-RBS4-ipdC-RBS3-iad1	Indole propionic acid	2	1.04142
MS6-RBS4-aspC-RBS3-ipdC-RBS4-iad1	Indole propionic acid	1	0.455194
MS6-RBS4-aspC-RBS3-ipdC-RBS4-iad1	Indole propionic acid	2	0.605688
EcN_Control	Indole propionic acid	1	1.25987
EcN_Control	Indole propionic acid	2	0.969033
EcN_IAA	Indole-3-carboxylic acid	1	1.22205
EcN_IAA	Indole-3-carboxylic acid	2	1.53294
MS6-RBS3-aspC-RBS4-ipdC-RBS3-iad1	Indole-3-carboxylic acid	1	1.33081
MS6-RBS3-aspC-RBS4-ipdC-RBS3-iad1	Indole-3-carboxylic acid	2	0.430808
MS6-RBS4-aspC-RBS3-ipdC-RBS4-iad1	Indole-3-carboxylic acid	1	2.40688
MS6-RBS4-aspC-RBS3-ipdC-RBS4-iad1	Indole-3-carboxylic acid	2	4.8439
EcN_Control	Indole-3-carboxylic acid	1	0.271418
EcN_Control	Indole-3-carboxylic acid	2	0.842954
EcN_IAA	Indole	1	0.359327
EcN_IAA	Indole	2	1.8742
MS6-RBS3-aspC-RBS4-ipdC-RBS3-iad1	Indole	1	0.599063
MS6-RBS3-aspC-RBS4-ipdC-RBS3-iad1	Indole	2	1.59241
MS6-RBS4-aspC-RBS3-ipdC-RBS4-iad1	Indole	1	1.65426
MS6-RBS4-aspC-RBS3-ipdC-RBS4-iad1	Indole	2	0.0837
EcN_Control	Indole	1	0.329392
EcN_Control	Indole	2	0.470107
EcN_IAA	5-OH-tryptophan	1	8.84181
EcN_IAA	5-OH-tryptophan	2	15.666
MS6-RBS3-aspC-RBS4-ipdC-RBS3-iad1	5-OH-tryptophan	1	8.51785
MS6-RBS3-aspC-RBS4-ipdC-RBS3-iad1	5-OH-tryptophan	2	12.0493
MS6-RBS4-aspC-RBS3-ipdC-RBS4-iad1	5-OH-tryptophan	1	15.061
MS6-RBS4-aspC-RBS3-ipdC-RBS4-iad1	5-OH-tryptophan	2	8.25071
EcN_Control	5-OH-tryptophan	1	7.99286
EcN_Control	5-OH-tryptophan	2	10.6491
