# Supplementary material for: Modulating tumor immunity using advanced microbiome therapeutics producing an indole metabolite
Source: EMBO Rep. 2025 Mar 7;26(7):1688–708. doi: 10.1038/s44319-025-00386-9 (PMC11977207; doi:10.1038/s44319-025-00386-9)
Supplement: Supplementary file 2 — Source data Fig. 1 [file 44319_2025_386_MOESM2_ESM.zip › Figure 1/1d.xlsx]

## Sheet: 1d
Compound	Timepoint	Concentration	Replicate	Activity
IAA	24h	200	1	128724
IAA	24h	200	2	184935
IAA	24h	200	3	170337
IAA	24h	50	1	53252.6
IAA	24h	50	2	43032.6
IAA	24h	50	3	72575.1
IAA	24h	12.5	1	22613
IAA	24h	12.5	2	24979.7
IAA	24h	12.5	3	21511.8
IAA	24h	3.1	1	10044
IAA	24h	3.1	2	11286
IAA	24h	3.1	3	8931.6
IAA	24h	1.6	1	6294
IAA	24h	1.6	2	7983
IAA	24h	1.6	3	5982
IAA	24h	0	1	4164
IAA	24h	0	2	4776
IAA	24h	0	3	5199
IAA	48h	200	1	658896
IAA	48h	200	2	790942
IAA	48h	200	3	859542
IAA	48h	50	1	92042
IAA	48h	50	2	75222
IAA	48h	50	3	131383
IAA	48h	12.5	1	34219
IAA	48h	12.5	2	35466
IAA	48h	12.5	3	31204
IAA	48h	3.1	1	18409
IAA	48h	3.1	2	27393
IAA	48h	3.1	3	33541
IAA	48h	1.6	1	25065
IAA	48h	1.6	2	25843
IAA	48h	1.6	3	24002
IAA	48h	0	1	24818
IAA	48h	0	2	24563
IAA	48h	0	3	25952
