# Supplementary material for: Modulating tumor immunity using advanced microbiome therapeutics producing an indole metabolite
Source: EMBO Rep. 2025 Mar 7;26(7):1688–708. doi: 10.1038/s44319-025-00386-9 (PMC11977207; doi:10.1038/s44319-025-00386-9)
Supplement: Supplementary file 2 — Source data Fig. 1 [file 44319_2025_386_MOESM2_ESM.zip › Figure 1/1e.xlsx]

## Sheet: 1e
Strain	RLU
EcN_IAA_5%	27766
EcN_IAA_5%	25937
EcN_IAA_5%	35854
EcN_IAA_5%	25278
EcN_IAA_10%	34240
EcN_IAA_10%	35508
EcN_IAA_10%	44352
EcN_IAA_10%	45362
EcN_IAA_20%	50111
EcN_IAA_20%	47788
EcN_IAA_20%	49312
EcN_IAA_20%	38066
EcN_Ctrl_10%	19023
EcN_Ctrl_10%	18399
EcN_Ctrl_10%	20557
EcN_Ctrl_10%	18038
LB	9850
LB	9017
LB	9155
LB	9901
IAA 10 µM	41055
IAA 10 µM	42671
IAA 10 µM	37437
IAA 10 µM	40313
