# Supplementary material for: Modulating tumor immunity using advanced microbiome therapeutics producing an indole metabolite
Source: EMBO Rep. 2025 Mar 7;26(7):1688–708. doi: 10.1038/s44319-025-00386-9 (PMC11977207; doi:10.1038/s44319-025-00386-9)
Supplement: Supplementary file 3 — Source data Fig. 2 [file 44319_2025_386_MOESM3_ESM.zip]

Archive with 7 entries (6 files):
- Figure 2/
- Figure 2/2b.xlsx
- Figure 2/2c.xlsx
- Figure 2/2d.xlsx
- Figure 2/2e.xlsx
- Figure 2/2f.xlsx
- Figure 2/2g.xlsx
