# Supplementary material for: Modulating tumor immunity using advanced microbiome therapeutics producing an indole metabolite
Source: EMBO Rep. 2025 Mar 7;26(7):1688–708. doi: 10.1038/s44319-025-00386-9 (PMC11977207; doi:10.1038/s44319-025-00386-9)
Supplement: Supplementary file 3 — Source data Fig. 2 [file 44319_2025_386_MOESM3_ESM.zip › Figure 2/2b.xlsx]

## Sheet: 2b
animal	day_post_infection	volume	group
5	0	226.411	Treatment
6	0	128.079	Treatment
10	0	115.959	Treatment
13	0	75.5677	Treatment
16	0	233	Treatment
20	0	293.891	Treatment
22	0	134.865	Treatment
28	0	141.329	Treatment
29	0	152.472	Treatment
3	0	327.602	Control
8	0	180.092	Control
9	0	317.27	Control
11	0	84.3214	Control
12	0	134.997	Control
14	0	78.603	Control
17	0	285.504	Control
21	0	133.572	Control
25	0	62.318	Control
27	0	93.511	Control
5	3	330.154	Treatment
6	3	54.1424	Treatment
10	3	116.521	Treatment
13	3	46.3932	Treatment
16	3	30.493	Treatment
20	3	565.026	Treatment
22	3	207.025	Treatment
28	3	126.591	Treatment
29	3	756.965	Treatment
3	3	367.432	Control
8	3	332.027	Control
9	3	501.099	Control
11	3	160.568	Control
12	3	186.623	Control
14	3	126.617	Control
17	3	218.994	Control
21	3	505.194	Control
27	3	544.023	Control
25	3	128.361	Control
5	5	538.526	Treatment
6	5	107.967	Treatment
10	5	55.0656	Treatment
13	5	28.6875	Treatment
16	5	45.3602	Treatment
20	5	570.419	Treatment
22	5	276.31	Treatment
28	5	63.9366	Treatment
29	5	749.774	Treatment
3	5	386.133	Control
8	5	307.84	Control
9	5	628.15	Control
11	5	93.1173	Control
12	5	176.947	Control
14	5	83.6421	Control
17	5	638.762	Control
21	5	529.079	Control
25	5	105.505	Control
27	5	585.585	Control
5	7	357.264	Treatment
6	7	59.7576	Treatment
10	7	97.5324	Treatment
13	7	23.263	Treatment
16	7	69.4411	Treatment
20	7	635.368	Treatment
22	7	201.77	Treatment
28	7	107.801	Treatment
29	7	750.257	Treatment
3	7	822.241	Control
8	7	337.779	Control
9	7	623.087	Control
11	7	137.524	Control
12	7	300.962	Control
14	7	136.469	Control
17	7	355.271	Control
21	7	1025.65	Control
25	7	310.346	Control
27	7	787.412	Control
5	10	375.245	Treatment
6	10	155.372	Treatment
10	10	169.617	Treatment
13	10	0	Treatment
16	10	66.4472	Treatment
20	10	778.224	Treatment
22	10	347.732	Treatment
28	10	151.943	Treatment
29	10	1164.44	Treatment
3	10	721.721	Control
8	10	601.47	Control
9	10	1580.3	Control
11	10	268.078	Control
12	10	427.329	Control
14	10	188.223	Control
17	10	716.761	Control
21	10	1220.66	Control
25	10	466.213	Control
27	10	787.412	Control
