# Supplementary material for: Modulating tumor immunity using advanced microbiome therapeutics producing an indole metabolite
Source: EMBO Rep. 2025 Mar 7;26(7):1688–708. doi: 10.1038/s44319-025-00386-9 (PMC11977207; doi:10.1038/s44319-025-00386-9)
Supplement: Supplementary file 3 — Source data Fig. 2 [file 44319_2025_386_MOESM3_ESM.zip › Figure 2/2c.xlsx]

## Sheet: 2c
Time	Animal	Group	Event
45	5	Treatment	0
45	6	Treatment	0
27	10	Treatment	1
45	13	Treatment	0
34	16	Treatment	1
16	20	Treatment	1
45	22	Treatment	0
27	28	Treatment	1
15	29	Treatment	1
15	3	Control	1
10	8	Control	1
12	9	Control	1
45	11	Control	0
17	12	Control	1
45	14	Control	0
13	17	Control	1
12	21	Control	1
22	25	Control	1
11	27	Control	1
