# Supplementary material for: Modulating tumor immunity using advanced microbiome therapeutics producing an indole metabolite
Source: EMBO Rep. 2025 Mar 7;26(7):1688–708. doi: 10.1038/s44319-025-00386-9 (PMC11977207; doi:10.1038/s44319-025-00386-9)
Supplement: Supplementary file 3 — Source data Fig. 2 [file 44319_2025_386_MOESM3_ESM.zip › Figure 2/2d.xlsx]

## Sheet: 2d
animal	day_post_infection	weight	group
5	0	22	Treatment
6	0	18.7	Treatment
10	0	21.2	Treatment
13	0	22	Treatment
16	0	22.1	Treatment
20	0	19.4	Treatment
22	0	21.2	Treatment
28	0	18.2	Treatment
29	0	21.7	Treatment
3	0	20.1	Control
8	0	22.2	Control
9	0	20.5	Control
11	0	22.5	Control
12	0	19.7	Control
14	0	18.3	Control
17	0	22.9	Control
21	0	22.5	Control
25	0	22	Control
27	0	23.6	Control
5	3	21.6	Treatment
6	3	18.3	Treatment
10	3	21.1	Treatment
13	3	21.1	Treatment
16	3	20.7	Treatment
20	3	19.7	Treatment
22	3	19.2	Treatment
28	3	17.8	Treatment
29	3	22	Treatment
3	3	19.5	Control
8	3	21.7	Control
9	3	19.5	Control
11	3	22.8	Control
12	3	18.7	Control
14	3	17.9	Control
17	3	22.5	Control
21	3	22.2	Control
27	3	20.7	Control
25	3	20.5	Control
5	5	21.3	Treatment
6	5	19.2	Treatment
10	5	21.1	Treatment
13	5	20.7	Treatment
16	5	20.8	Treatment
20	5	19.5	Treatment
22	5	19.5	Treatment
28	5	17.7	Treatment
29	5	21.3	Treatment
3	5	19.6	Control
8	5	21.5	Control
9	5	20	Control
11	5	22.7	Control
12	5	19.3	Control
14	5	17.5	Control
17	5	23.7	Control
21	5	22	Control
25	5	20.5	Control
27	5	21	Control
5	7	21.8	Treatment
6	7	19.3	Treatment
10	7	21.9	Treatment
13	7	20.7	Treatment
16	7	21.6	Treatment
20	7	20.4	Treatment
22	7	19.8	Treatment
28	7	18.1	Treatment
29	7	21.6	Treatment
3	7	20.4	Control
8	7	22.1	Control
9	7	20.7	Control
11	7	23.6	Control
12	7	19	Control
14	7	18.7	Control
17	7	23.6	Control
21	7	23.3	Control
25	7	21.6	Control
27	7	21.6	Control
5	10	23	Treatment
6	10	19.5	Treatment
10	10	21.6	Treatment
13	10	20.2	Treatment
16	10	21.2	Treatment
20	10	21.5	Treatment
22	10	19.9	Treatment
28	10	18.2	Treatment
29	10	22.1	Treatment
3	10	20.7	Control
8	10	22.5	Control
9	10	21.9	Control
11	10	23.1	Control
12	10	19.2	Control
14	10	18	Control
17	10	23.8	Control
21	10	22.5	Control
25	10	21.2	Control
27	10	22.6	Control
