# Supplementary material for: Modulating tumor immunity using advanced microbiome therapeutics producing an indole metabolite
Source: EMBO Rep. 2025 Mar 7;26(7):1688–708. doi: 10.1038/s44319-025-00386-9 (PMC11977207; doi:10.1038/s44319-025-00386-9)
Supplement: Supplementary file 3 — Source data Fig. 2 [file 44319_2025_386_MOESM3_ESM.zip › Figure 2/2e.xlsx]

## Sheet: 2e
Animal	Group	CFU_g	Organ
5	Treatment	2895753000	Tumor
5	Treatment	6756757000	Tumor
5	Treatment	4826255000	Tumor
5	Treatment	5791506000	Tumor
10	Treatment	823723200	Tumor
10	Treatment	1153213000	Tumor
10	Treatment	3130148000	Tumor
10	Treatment	1482702000	Tumor
16	Treatment	6779661000	Tumor
16	Treatment	16949150000	Tumor
16	Treatment	11864410000	Tumor
16	Treatment	22033900000	Tumor
20	Treatment	3461538000	Tumor
20	Treatment	1538462000	Tumor
20	Treatment	1538462000	Tumor
20	Treatment	769230800	Tumor
28	Treatment	1780415000	Tumor
28	Treatment	2670623000	Tumor
28	Treatment	3264095000	Tumor
28	Treatment	2373887000	Tumor
29	Treatment	674763800	Tumor
29	Treatment	539811100	Tumor
29	Treatment	539811100	Tumor
29	Treatment	539811100	Tumor
3	Control	588235300	Tumor
3	Control	980392200	Tumor
3	Control	392156900	Tumor
3	Control	980392200	Tumor
8	Control	1896552	Tumor
8	Control	3275862	Tumor
8	Control	3620690	Tumor
8	Control	2931034	Tumor
9	Control	543478300	Tumor
9	Control	543478300	Tumor
9	Control	951087000	Tumor
9	Control	543478300	Tumor
12	Control	2564103000	Tumor
12	Control	4273504000	Tumor
12	Control	6837607000	Tumor
12	Control	5982906000	Tumor
17	Control	2107728000	Tumor
17	Control	2341920000	Tumor
17	Control	1639344000	Tumor
17	Control	1170960000	Tumor
21	Control	608828000	Tumor
21	Control	608828000	Tumor
21	Control	913242000	Tumor
21	Control	761035000	Tumor
25	Control	0.1	Tumor
25	Control	0.1	Tumor
25	Control	0.1	Tumor
25	Control	0.1	Tumor
27	Control	6157635000	Tumor
27	Control	6157635000	Tumor
27	Control	4926108000	Tumor
27	Control	2463054000	Tumor
5	Treatment	0	Liver
5	Treatment	0	Liver
5	Treatment	0	Liver
5	Treatment	0	Liver
10	Treatment	0	Liver
10	Treatment	0	Liver
10	Treatment	0	Liver
10	Treatment	0	Liver
16	Treatment	0	Liver
16	Treatment	0	Liver
16	Treatment	0	Liver
16	Treatment	0	Liver
20	Treatment	0	Liver
20	Treatment	0	Liver
20	Treatment	0	Liver
20	Treatment	0	Liver
28	Treatment	0	Liver
28	Treatment	0	Liver
28	Treatment	0	Liver
28	Treatment	0	Liver
29	Treatment	0	Liver
29	Treatment	0	Liver
29	Treatment	0	Liver
29	Treatment	0	Liver
3	Control	0	Liver
3	Control	0	Liver
3	Control	0	Liver
3	Control	0	Liver
8	Control	0	Liver
8	Control	0	Liver
8	Control	0	Liver
8	Control	0	Liver
9	Control	0	Liver
9	Control	0	Liver
9	Control	0	Liver
9	Control	0	Liver
12	Control	0	Liver
12	Control	0	Liver
12	Control	0	Liver
12	Control	0	Liver
17	Control	0	Liver
17	Control	0	Liver
17	Control	0	Liver
17	Control	0	Liver
21	Control	0	Liver
21	Control	0	Liver
21	Control	0	Liver
21	Control	0	Liver
25	Control	0	Liver
25	Control	0	Liver
25	Control	0	Liver
25	Control	0	Liver
27	Control	0	Liver
27	Control	0	Liver
27	Control	0	Liver
27	Control	0	Liver
