# Supplementary material for: Modulating tumor immunity using advanced microbiome therapeutics producing an indole metabolite
Source: EMBO Rep. 2025 Mar 7;26(7):1688–708. doi: 10.1038/s44319-025-00386-9 (PMC11977207; doi:10.1038/s44319-025-00386-9)
Supplement: Supplementary file 3 — Source data Fig. 2 [file 44319_2025_386_MOESM3_ESM.zip › Figure 2/2f.xlsx]

## Sheet: 2f
Animal	Group	Tumor_weight	Liver_weight
3	Control	1.309	1.204
5	Treatment	2.473	1.668
6	Treatment	NA	1
8	Control	1.031	1.113
9	Control	1.514	1.318
10	Treatment	1.071	1.37
11	Control	NA	1.1
12	Control	0.246	1.02
13	Treatment	NA	1.1
14	Control	NA	0.8
16	Treatment	1.134	1.1465
17	Control	0.97	1.639
20	Treatment	0.634	1.2025
21	Control	1.495	1.363
22	Treatment	NA	0.9
25	Control	0.928	1.3723
27	Control	1.693	1.484
28	Treatment	0.697	1.343
29	Treatment	1.532	1.387
