# Supplementary material for: Modulating tumor immunity using advanced microbiome therapeutics producing an indole metabolite
Source: EMBO Rep. 2025 Mar 7;26(7):1688–708. doi: 10.1038/s44319-025-00386-9 (PMC11977207; doi:10.1038/s44319-025-00386-9)
Supplement: Supplementary file 3 — Source data Fig. 2 [file 44319_2025_386_MOESM3_ESM.zip › Figure 2/2g.xlsx]

## Sheet: 2g
Gate	Animal	Group	Value
Scatter/Single Cells/Live/CD45+/T cells | Freq. of Parent	3	EcN_Ctrl	1.32
Scatter/Single Cells/Live/CD45+/T cells | Freq. of Parent	8	EcN_Ctrl	2.08
Scatter/Single Cells/Live/CD45+/T cells | Freq. of Parent	9	EcN_Ctrl	1.08
Scatter/Single Cells/Live/CD45+/T cells | Freq. of Parent	12	EcN_Ctrl	3.37
Scatter/Single Cells/Live/CD45+/T cells | Freq. of Parent	17	EcN_Ctrl	2.39
Scatter/Single Cells/Live/CD45+/T cells | Freq. of Parent	21	EcN_Ctrl	1.92
Scatter/Single Cells/Live/CD45+/T cells | Freq. of Parent	25	EcN_Ctrl	1.88
Scatter/Single Cells/Live/CD45+/T cells | Freq. of Parent	27	EcN_Ctrl	1.08
Scatter/Single Cells/Live/CD45+/T cells | Freq. of Parent	5	EcN_IAA	3.8
Scatter/Single Cells/Live/CD45+/T cells | Freq. of Parent	10	EcN_IAA	3.96
Scatter/Single Cells/Live/CD45+/T cells | Freq. of Parent	19	EcN_IAA	5.6
Scatter/Single Cells/Live/CD45+/T cells | Freq. of Parent	16	EcN_IAA	6.18
Scatter/Single Cells/Live/CD45+/T cells | Freq. of Parent	20	EcN_IAA	3.45
Scatter/Single Cells/Live/CD45+/T cells | Freq. of Parent	28	EcN_IAA	6.57
Scatter/Single Cells/Live/CD45+/T cells | Freq. of Parent	29	EcN_IAA	3.47
