# Supplementary material for: Modulating tumor immunity using advanced microbiome therapeutics producing an indole metabolite
Source: EMBO Rep. 2025 Mar 7;26(7):1688–708. doi: 10.1038/s44319-025-00386-9 (PMC11977207; doi:10.1038/s44319-025-00386-9)
Supplement: Supplementary file 4 — Source data Fig. 3 [file 44319_2025_386_MOESM4_ESM.zip › Figure 3/3c.xlsx]

## Sheet: 3c
Animal	Group	Percentage_positive_cells	pos_area	Cell_type
3	Control	4.15	156.702	CD8
9	Control	2.93	112.121	CD8
21	Control	3.6	22.3569	CD8
5	Treatment	5.77	312.524	CD8
28	Treatment	6.424	172.884	CD8
29	Treatment	5.875	550.007	CD8
3	Control	1.4737	131.516	CD4
9	Control	0.7216	54.6974	CD4
21	Control	0.3931	33.7827	CD4
5	Treatment	2.1633	87.3371	CD4
28	Treatment	1.976	113.693	CD4
29	Treatment	2.4853	196.451	CD4
3	Control	0.6116	57.3658	GzmB
9	Control	0.6611	50.5984	GzmB
21	Control	0.8325	44.6275	GzmB
5	Treatment	1.9948	188.545	GzmB
28	Treatment	1.1075	87.8748	GzmB
29	Treatment	2.9348	237.537	GzmB
3	Control	5.0289	310.295	CD68
9	Control	4.145	486	CD68
21	Control	1.6672	83.9084	CD68
5	Treatment	4.5788	501.529	CD68
28	Treatment	4.7932	258.861	CD68
29	Treatment	7.6982	139.263	CD68
3	Control	0.2278	18.9229	FoxP3
9	Control	0.211	19.4122	FoxP3
21	Control	0.3065	22.923	FoxP3
5	Treatment	0.1	9.4371	FoxP3
28	Treatment	0.1936	18.9347	FoxP3
29	Treatment	0.3091	26.2852	FoxP3
3	Control	3.0668	173.345	ELA2
9	Control	17.2786	1244.62	ELA2
21	Control	8.8701	1512.91	ELA2
5	Treatment	10.1643	987.585	ELA2
28	Treatment	2.3744	175.865	ELA2
29	Treatment	4.2664	418.868	ELA2
