# Supplementary material for: Modulating tumor immunity using advanced microbiome therapeutics producing an indole metabolite
Source: EMBO Rep. 2025 Mar 7;26(7):1688–708. doi: 10.1038/s44319-025-00386-9 (PMC11977207; doi:10.1038/s44319-025-00386-9)
Supplement: Supplementary file 5 — Source data Fig. 4 [file 44319_2025_386_MOESM5_ESM.zip › Figure 4/4a.xlsx]

## Sheet: 4a
Animal	Compound	Normalized ng/g of tumor	Group
3	I3A	0	Control
8	I3A	0	Control
9	I3A	0	Control
12	I3A	0	Control
17	I3A	0	Control
21	I3A	0	Control
25	I3A	0	Control
27	I3A	0	Control
5	I3A	0	Treatment
10	I3A	0	Treatment
16	I3A	1.68272	Treatment
20	I3A	0	Treatment
28	I3A	0	Treatment
29	I3A	0	Treatment
3	ILA	98.4731	Control
8	ILA	48.2414	Control
9	ILA	457.769	Control
12	ILA	24.1812	Control
17	ILA	219.109	Control
21	ILA	179.49	Control
25	ILA	6.96062	Control
27	ILA	149.845	Control
5	ILA	136.257	Treatment
10	ILA	146.532	Treatment
16	ILA	160.971	Treatment
20	ILA	5.97161	Treatment
28	ILA	61.587	Treatment
29	ILA	46.0111	Treatment
3	IAA	29.0967	Control
8	IAA	503.534	Treatment
9	IAA	12.1385	Control
12	IAA	0	Control
17	IAA	0	Control
21	IAA	16.7995	Control
25	IAA	0	Control
27	IAA	0	Control
5	IAA	70.0513	Control
10	IAA	356.807	Treatment
16	IAA	821.74	Treatment
20	IAA	444.854	Treatment
28	IAA	481.578	Treatment
29	IAA	53.3974	Treatment
