# Supplementary material for: Modulating tumor immunity using advanced microbiome therapeutics producing an indole metabolite
Source: EMBO Rep. 2025 Mar 7;26(7):1688–708. doi: 10.1038/s44319-025-00386-9 (PMC11977207; doi:10.1038/s44319-025-00386-9)
Supplement: Supplementary file 5 — Source data Fig. 4 [file 44319_2025_386_MOESM5_ESM.zip › Figure 4/4b.xlsx]

## Sheet: 4b
Group	Animal	Norm_RLU
EcN_Ctrl	27	263996
EcN_Ctrl	25	677664
EcN_Ctrl	21	650249
EcN_Ctrl	17	563703
EcN_Ctrl	12	559586
EcN_Ctrl	9	555328
EcN_Ctrl	8	682741
EcN_Ctrl	3	1.34452e+06
EcN_IAA	5	1.0909e+06
EcN_IAA	10	1.13213e+06
EcN_IAA	16	1.37142e+06
EcN_IAA	20	2.07174e+06
EcN_IAA	28	2.16885e+06
EcN_IAA	29	1.52213e+06
