# Supplementary material for: Modulating tumor immunity using advanced microbiome therapeutics producing an indole metabolite
Source: EMBO Rep. 2025 Mar 7;26(7):1688–708. doi: 10.1038/s44319-025-00386-9 (PMC11977207; doi:10.1038/s44319-025-00386-9)
Supplement: Supplementary file 5 — Source data Fig. 4 [file 44319_2025_386_MOESM5_ESM.zip › Figure 4/4c.xlsx]

## Sheet: 4c
Group	Animal	Cytokine	Concentration
Control	3	Ctla4	0.232681
Control	3	Ifng	0.466944
Control	3	Cxcl11	0.530834
Control	3	Ccl5	2.86267
Control	3	Il17a	0.131246
Control	3	Pdcd1lg2	6.65632
Control	3	Il1b	64.1911
Control	3	Il7	0.0770972
Control	3	Cd274	17.2378
Control	3	Hgf	19.8911
Control	3	Il17f	0.257495
Control	3	Tnf	1.3599
Control	3	Il22	0.206863
Control	3	Il10	0.0263391
Control	3	Ccl4	3.66015
Control	3	Il1a	100.308
Control	3	Ifnl2	0.00353539
Control	3	Il3	0.0109596
Control	3	Cxcl12	3.51873
Control	3	Ccl22	0.717512
Control	3	Il12a_Il12b	0.0108711
Control	3	Ccl11	1.89387
Control	3	Ifna2	0.00068049
Control	3	Csf2	0.497053
Control	3	Il5	0.00998167
Control	3	Cxcl9	34.6241
Control	3	Il2	0.0434722
Control	3	Il27	0.22793
Control	8	Il4	0.0256272
Control	8	Il6	4.16892
Control	8	Fgf21	0.816725
Control	8	Csf3	4.33243
Control	8	Il33	10.6198
Control	8	Csf1	14.9369
Control	8	Ctla4	0.10228
Control	8	Ifng	0.227386
Control	8	Cxcl11	0.496555
Control	8	Ccl5	0.969866
Control	8	Il17a	0.085175
Control	8	Pdcd1lg2	13.4909
Control	8	Il1b	27.9851
Control	8	Il7	0.0611661
Control	8	Cd274	15.5294
Control	8	Hgf	12.3368
Control	8	Il17f	0.0773859
Control	8	Tnf	0.925309
Control	8	Il22	0.13301
Control	8	Il10	0.0277324
Control	8	Ccl4	2.66037
Control	8	Il1a	23.4977
Control	8	Ifnl2	0.0117659
Control	8	Il3	0.00866052
Control	8	Cxcl12	2.77284
Control	8	Ccl22	1.09906
Control	8	Il12a_Il12b	0.0098375
Control	8	Ccl11	0.968662
Control	8	Ifna2	0.00123621
Control	8	Csf2	1.88933
Control	8	Il5	0.00991862
Control	8	Cxcl9	31.8948
Control	8	Il2	0.0494803
Control	8	Il27	0.295014
Treatment	5	Il4	0.0104966
Treatment	5	Il6	4.56186
Treatment	5	Fgf21	1.84745
Treatment	5	Csf3	2.37458
Treatment	5	Il33	5.20597
Treatment	5	Csf1	20.4704
Treatment	5	Ctla4	0.124524
Treatment	5	Ifng	0.524706
Treatment	5	Cxcl11	0.185157
Treatment	5	Ccl5	0.721912
Treatment	5	Il17a	0.00236047
Treatment	5	Pdcd1lg2	8.11051
Treatment	5	Il1b	6.73171
Treatment	5	Il7	0.0882586
Treatment	5	Cd274	12.7337
Treatment	5	Hgf	8.62878
Treatment	5	Il17f	0.0156843
Treatment	5	Tnf	0.318275
Treatment	5	Il22	0.0135943
Treatment	5	Il10	0.0203104
Treatment	5	Ccl4	1.54915
Treatment	5	Il1a	6.85011
Treatment	5	Ifnl2	0.0111959
Treatment	5	Il3	0.0101746
Treatment	5	Cxcl12	6.00999
Treatment	5	Ccl22	1.1902
Treatment	5	Il12a_Il12b	0.0141212
Treatment	5	Ccl11	0.692914
Treatment	5	Ifna2	0.00115637
Treatment	5	Csf2	1.60558
Treatment	5	Il5	0.00625734
Treatment	5	Cxcl9	63.6354
Treatment	5	Il2	0.0353238
Treatment	5	Il27	0.453834
Treatment	10	Il4	0.0152225
Treatment	10	Il6	8.33552
Treatment	10	Fgf21	0.476978
Treatment	10	Csf3	5.30138
Treatment	10	Il33	8.73944
Treatment	10	Csf1	22.7291
Treatment	10	Ctla4	0.188491
Treatment	10	Ifng	0.764552
Treatment	10	Cxcl11	0.579904
Treatment	10	Ccl5	1.05582
Treatment	10	Il17a	0.00316442
Treatment	10	Pdcd1lg2	9.57662
Treatment	10	Il1b	34.2196
Treatment	10	Il7	0.246904
Treatment	10	Cd274	17.4478
Treatment	10	Hgf	14.7731
Treatment	10	Il17f	0.216319
Treatment	10	Tnf	0.766359
Treatment	10	Il22	0.118825
Treatment	10	Il10	0.0631272
Treatment	10	Ccl4	4.02285
Treatment	10	Il1a	33.3787
Treatment	10	Ifnl2	0.00841532
Treatment	10	Il3	0.028219
Treatment	10	Cxcl12	13.5368
Treatment	10	Ccl22	0.840632
Treatment	10	Il12a_Il12b	0.0357689
Treatment	10	Ccl11	1.65987
Treatment	10	Ifna2	0.00342628
Treatment	10	Csf2	1.13991
Treatment	10	Il5	0.0172505
Treatment	10	Cxcl9	54.6208
Treatment	10	Il2	0.0720276
Treatment	10	Il27	0.736401
Treatment	16	Il4	0.00903686
Treatment	16	Il6	5.39341
Treatment	16	Fgf21	1.75877
Treatment	16	Csf3	9.00258
Treatment	16	Il33	8.82654
Treatment	16	Csf1	32.0876
Treatment	16	Ctla4	0.222565
Treatment	16	Ifng	0.579748
Treatment	16	Cxcl11	0.358547
Treatment	16	Ccl5	0.903254
Treatment	16	Il17a	0.00665068
Treatment	16	Pdcd1lg2	8.56178
Treatment	16	Il1b	16.9824
Treatment	16	Il7	0.0356297
Treatment	16	Cd274	18.3572
Treatment	16	Hgf	12.8719
Treatment	16	Il17f	0.0543864
Treatment	16	Tnf	0.646959
Treatment	16	Il22	0.045738
Treatment	16	Il10	0.0180287
Treatment	16	Ccl4	1.56163
Treatment	16	Il1a	20.5099
Treatment	16	Ifnl2	0.00942161
Treatment	16	Il3	0.0222722
Treatment	16	Cxcl12	3.02086
Treatment	16	Ccl22	1.27077
Treatment	16	Il12a_Il12b	0.00810178
Treatment	16	Ccl11	0.933697
Treatment	16	Ifna2	0.00140932
Treatment	16	Csf2	1.55958
Treatment	16	Il5	0.00984263
Treatment	16	Cxcl9	48.6151
Treatment	16	Il2	0.0392893
Treatment	16	Il27	0.649067
Treatment	20	Il4	0.0132354
Treatment	20	Il6	1.92973
Treatment	20	Fgf21	2.29653
Treatment	20	Csf3	0.263872
Treatment	20	Il33	10.0248
Treatment	20	Csf1	21.0308
Treatment	20	Ctla4	0.202372
Treatment	20	Ifng	0.681223
Treatment	20	Cxcl11	1.23511
Treatment	20	Ccl5	1.96117
Treatment	20	Il17a	0.0163367
Treatment	20	Pdcd1lg2	26.7088
Treatment	20	Il1b	6.55121
Treatment	20	Il7	0.158683
Treatment	20	Cd274	25.6711
Treatment	20	Hgf	8.52098
Treatment	20	Il17f	0.0519529
Treatment	20	Tnf	0.329495
Treatment	20	Il22	0.0224767
Treatment	20	Il10	0.0641298
Treatment	20	Ccl4	3.68144
Treatment	20	Il1a	35.7386
Treatment	20	Ifnl2	0.00907385
Treatment	20	Il3	0.0326083
Treatment	20	Cxcl12	7.28014
Treatment	20	Ccl22	1.56592
Treatment	20	Il12a_Il12b	0.0119962
Treatment	20	Ccl11	0.814138
Treatment	20	Ifna2	0.00189
Treatment	20	Csf2	0.267194
Treatment	20	Il5	0.00494192
Treatment	20	Cxcl9	41.1189
Treatment	20	Il2	0.105646
Treatment	20	Il27	0.868082
Treatment	28	Il4	0.0179644
Treatment	28	Il6	10.57
Treatment	28	Fgf21	0.693744
Treatment	28	Csf3	2.22656
Treatment	28	Il33	6.59021
Treatment	28	Csf1	10.3693
Treatment	28	Ctla4	0.172921
Treatment	28	Ifng	0.860008
Treatment	28	Cxcl11	0.724224
Treatment	28	Ccl5	1.70687
Treatment	28	Il17a	0.00423518
Treatment	28	Pdcd1lg2	12.5026
Treatment	28	Il1b	19.1676
Treatment	28	Il7	0.0577294
Treatment	28	Cd274	12.1027
Treatment	28	Hgf	11.1497
Treatment	28	Il17f	0.0345214
Treatment	28	Tnf	1.01511
Treatment	28	Il22	0.0115171
Treatment	28	Il10	0.0511893
Treatment	28	Ccl4	3.45321
Treatment	28	Il1a	12.6017
Treatment	28	Ifnl2	0.00549837
Treatment	28	Il3	0.0161993
Treatment	28	Cxcl12	4.74852
Treatment	28	Ccl22	1.02798
Treatment	28	Il12a_Il12b	0.0120628
Treatment	28	Ccl11	2.25909
Treatment	28	Ifna2	0.00175846
Treatment	28	Csf2	2.63197
Treatment	28	Il5	0.0147062
Treatment	28	Cxcl9	39.6946
Treatment	28	Il2	0.0840513
Treatment	28	Il27	1.26642
Treatment	29	Il4	0.00469238
Treatment	29	Il6	9.76899
Treatment	29	Fgf21	0.814199
Treatment	29	Csf3	6.12977
Treatment	29	Il33	16.6671
Treatment	29	Csf1	26.705
Treatment	29	Ctla4	0.156359
Treatment	29	Ifng	0.542567
Treatment	29	Cxcl11	0.472676
Treatment	29	Ccl5	0.999783
Treatment	29	Il17a	0.0209283
Treatment	29	Pdcd1lg2	8.19624
Treatment	29	Il1b	43.6664
Treatment	29	Il7	0.125693
Treatment	29	Cd274	14.564
Treatment	29	Hgf	9.52557
Treatment	29	Il17f	0.104858
Treatment	29	Tnf	0.856401
Treatment	29	Il22	0.128242
Treatment	29	Il10	0.0254829
Treatment	29	Ccl4	2.74792
Treatment	29	Il1a	60.3777
Treatment	29	Ifnl2	0.00391532
Treatment	29	Il3	0.00979271
Treatment	29	Cxcl12	2.70452
Treatment	29	Ccl22	0.487023
Treatment	29	Il12a_Il12b	0.0200424
Treatment	29	Ccl11	1.03114
Treatment	29	Ifna2	0.00178657
