# Supplementary material for: Modulating tumor immunity using advanced microbiome therapeutics producing an indole metabolite
Source: EMBO Rep. 2025 Mar 7;26(7):1688–708. doi: 10.1038/s44319-025-00386-9 (PMC11977207; doi:10.1038/s44319-025-00386-9)
Supplement: Supplementary file 6 — Source data Fig. 5 [file 44319_2025_386_MOESM6_ESM.zip › Figure 5/5b.xlsx]

## Sheet: 5b
animal	day_post_infection	volume	group
1	0	137.536	EcN_IAA
6	0	88.704	EcN_IAA
10	0	122.974	EcN_IAA
11	0	238.13	EcN_IAA
13	0	64.8041	EcN_IAA
16	0	113.118	EcN_IAA
20	0	74.2306	EcN_IAA
25	0	199.087	EcN_IAA
27	0	71.0477	EcN_IAA
28	0	154.26	EcN_IAA
34	0	64.2573	EcN_IAA
15	0	166.3	EcN_Ctrl
17	0	207.287	EcN_Ctrl
19	0	79.4155	EcN_Ctrl
21	0	58.9835	EcN_Ctrl
24	0	193.396	EcN_Ctrl
30	0	48.4939	EcN_Ctrl
32	0	115.719	EcN_Ctrl
40	0	58.0612	EcN_Ctrl
1	5	164.451	EcN_IAA
6	5	261.148	EcN_IAA
10	5	123.553	EcN_IAA
11	5	327.854	EcN_IAA
13	5	189.276	EcN_IAA
16	5	186.791	EcN_IAA
20	5	292.6	EcN_IAA
25	5	71.4251	EcN_IAA
27	5	180.739	EcN_IAA
28	5	374.267	EcN_IAA
34	5	255.051	EcN_IAA
15	5	702.476	EcN_Ctrl
17	5	437.642	EcN_Ctrl
19	5	267.842	EcN_Ctrl
21	5	220.174	EcN_Ctrl
24	5	254.784	EcN_Ctrl
30	5	265.781	EcN_Ctrl
32	5	192.203	EcN_Ctrl
40	5	304.06	EcN_Ctrl
1	7	306.936	EcN_IAA
6	7	242.344	EcN_IAA
10	7	206.815	EcN_IAA
11	7	365.282	EcN_IAA
13	7	0	EcN_IAA
16	7	0	EcN_IAA
20	7	63.499	EcN_IAA
25	7	37.3594	EcN_IAA
27	7	52.9993	EcN_IAA
28	7	85.4309	EcN_IAA
34	7	0	EcN_IAA
15	7	683.416	EcN_Ctrl
17	7	882.173	EcN_Ctrl
19	7	670.671	EcN_Ctrl
21	7	267.639	EcN_Ctrl
24	7	190.838	EcN_Ctrl
30	7	325.197	EcN_Ctrl
32	7	130.435	EcN_Ctrl
40	7	317.588	EcN_Ctrl
1	9	934.449	EcN_IAA
6	9	383.195	EcN_IAA
10	9	368.256	EcN_IAA
11	9	363.84	EcN_IAA
13	9	0	EcN_IAA
16	9	0	EcN_IAA
20	9	211.444	EcN_IAA
25	9	0	EcN_IAA
27	9	232.868	EcN_IAA
28	9	0	EcN_IAA
34	9	0	EcN_IAA
15	9	798.551	EcN_Ctrl
17	9	1449.22	EcN_Ctrl
19	9	1140.99	EcN_Ctrl
21	9	159.271	EcN_Ctrl
24	9	465.173	EcN_Ctrl
30	9	314.084	EcN_Ctrl
32	9	246.376	EcN_Ctrl
40	9	828.375	EcN_Ctrl
