# Supplementary material for: Modulating tumor immunity using advanced microbiome therapeutics producing an indole metabolite
Source: EMBO Rep. 2025 Mar 7;26(7):1688–708. doi: 10.1038/s44319-025-00386-9 (PMC11977207; doi:10.1038/s44319-025-00386-9)
Supplement: Supplementary file 6 — Source data Fig. 5 [file 44319_2025_386_MOESM6_ESM.zip › Figure 5/5c.xlsx]

## Sheet: 5c
Time	Animal	Group	Event
12	1	Treatment	1
25	6	Treatment	0
14	10	Treatment	1
9	11	Treatment	1
25	13	Treatment	0
25	16	Treatment	0
9	20	Treatment	1
25	25	Treatment	0
16	27	Treatment	1
25	28	Treatment	0
25	34	Treatment	0
9	15	Control	1
12	17	Control	1
9	19	Control	1
19	21	Control	1
9	24	Control	1
19	30	Control	1
16	32	Control	1
7	33	Control	1
9	40	Control	1
