# Supplementary material for: Modulating tumor immunity using advanced microbiome therapeutics producing an indole metabolite
Source: EMBO Rep. 2025 Mar 7;26(7):1688–708. doi: 10.1038/s44319-025-00386-9 (PMC11977207; doi:10.1038/s44319-025-00386-9)
Supplement: Supplementary file 6 — Source data Fig. 5 [file 44319_2025_386_MOESM6_ESM.zip › Figure 5/5d.xlsx]

## Sheet: 5d
animal	day_post_infection	weight	group
1	0	19.24	EcN_IAA
6	0	18.17	EcN_IAA
10	0	19.59	EcN_IAA
11	0	20.89	EcN_IAA
13	0	19.99	EcN_IAA
16	0	18.8	EcN_IAA
20	0	19.64	EcN_IAA
25	0	18.92	EcN_IAA
27	0	20.35	EcN_IAA
28	0	19.17	EcN_IAA
34	0	17.64	EcN_IAA
15	0	19.1	EcN_Ctrl
17	0	19.64	EcN_Ctrl
19	0	19.34	EcN_Ctrl
21	0	19.25	EcN_Ctrl
24	0	18.07	EcN_Ctrl
30	0	21.19	EcN_Ctrl
32	0	18.12	EcN_Ctrl
40	0	20.14	EcN_Ctrl
1	5	19.8	EcN_IAA
6	5	18	EcN_IAA
10	5	20.3	EcN_IAA
11	5	20.8	EcN_IAA
13	5	19.3	EcN_IAA
16	5	19.3	EcN_IAA
20	5	18.9	EcN_IAA
25	5	18.6	EcN_IAA
27	5	20.4	EcN_IAA
28	5	19	EcN_IAA
34	5	17.9	EcN_IAA
15	5	18.8	EcN_Ctrl
17	5	19.5	EcN_Ctrl
19	5	18.5	EcN_Ctrl
21	5	20.4	EcN_Ctrl
24	5	18.4	EcN_Ctrl
30	5	21	EcN_Ctrl
32	5	18.2	EcN_Ctrl
40	5	20.1	EcN_Ctrl
1	7	19.9	EcN_IAA
6	7	18.1	EcN_IAA
10	7	20.6	EcN_IAA
11	7	20.4	EcN_IAA
13	7	19.6	EcN_IAA
16	7	19.4	EcN_IAA
20	7	19.1	EcN_IAA
25	7	19.2	EcN_IAA
27	7	19.6	EcN_IAA
28	7	18.5	EcN_IAA
34	7	17.7	EcN_IAA
15	7	19	EcN_Ctrl
17	7	19.7	EcN_Ctrl
19	7	19.9	EcN_Ctrl
21	7	19.8	EcN_Ctrl
24	7	17.8	EcN_Ctrl
30	7	20.5	EcN_Ctrl
32	7	19.7	EcN_Ctrl
40	7	19.9	EcN_Ctrl
1	9	19.9	EcN_IAA
6	9	18.2	EcN_IAA
10	9	20.5	EcN_IAA
11	9	20.3	EcN_IAA
13	9	19.7	EcN_IAA
16	9	19.7	EcN_IAA
20	9	18.8	EcN_IAA
25	9	20	EcN_IAA
27	9	20.4	EcN_IAA
28	9	19.1	EcN_IAA
34	9	17.8	EcN_IAA
15	9	19.2	EcN_Ctrl
17	9	20.5	EcN_Ctrl
19	9	20.1	EcN_Ctrl
21	9	20.3	EcN_Ctrl
24	9	19	EcN_Ctrl
30	9	21.6	EcN_Ctrl
32	9	19	EcN_Ctrl
40	9	20.3	EcN_Ctrl
