# Supplementary material for: Modulating tumor immunity using advanced microbiome therapeutics producing an indole metabolite
Source: EMBO Rep. 2025 Mar 7;26(7):1688–708. doi: 10.1038/s44319-025-00386-9 (PMC11977207; doi:10.1038/s44319-025-00386-9)
Supplement: Supplementary file 6 — Source data Fig. 5 [file 44319_2025_386_MOESM6_ESM.zip › Figure 5/5e.xlsx]

## Sheet: 5e
Animal	Group	CFU/mL/Tumor	CFU_g	Replicate	Organ
15	Control	8000000	74626866	1	Tumor
15	Control	4000000	37313433	2	Tumor
15	Control	6000000	55970149	3	Tumor
15	Control	10000000	93283582	4	Tumor
17	Control	800000000	2095337873	1	Tumor
17	Control	800000000	2095337873	2	Tumor
17	Control	400000000	1047668937	3	Tumor
17	Control	600000000	1571503405	4	Tumor
19	Control	10000000000	75075075075	1	Tumor
19	Control	6000000000	45045045045	2	Tumor
19	Control	4000000000	30030030030	3	Tumor
19	Control	4000000000	30030030030	4	Tumor
24	Control	8000000	101010101	1	Tumor
24	Control	10000000	126262626	2	Tumor
24	Control	6000000	75757576	3	Tumor
24	Control	10000000	126262626	4	Tumor
40	Control	1200000000	15915119363	1	Tumor
40	Control	2200000000	29177718833	2	Tumor
40	Control	1600000000	21220159151	3	Tumor
40	Control	2600000000	34482758621	4	Tumor
1	Treatment	1000000000	5336179296	1	Tumor
1	Treatment	1200000000	6403415155	2	Tumor
1	Treatment	600000000	3201707577	3	Tumor
1	Treatment	800000000	4268943436	4	Tumor
11	Treatment	600000000	3978779841	1	Tumor
11	Treatment	1000000000	6631299735	2	Tumor
11	Treatment	2800000000	18567639257	3	Tumor
11	Treatment	2000000000	13262599469	4	Tumor
20	Treatment	4000000	137931034	1	Tumor
20	Treatment	6000000	206896552	2	Tumor
20	Treatment	6000000	206896552	3	Tumor
20	Treatment	6000000	206896552	4	Tumor
10	Treatment	80000000	333333333	1	Tumor
10	Treatment	40000000	166666667	2	Tumor
10	Treatment	120000000	500000000	3	Tumor
10	Treatment	60000000	250000000	4	Tumor
21	Control	0	0	1	Tumor
21	Control	0	0	2	Tumor
21	Control	0	0	3	Tumor
21	Control	0	0	4	Tumor
30	Control	240000000000	924499229584	1	Tumor
30	Control	240000000000	924499229584	2	Tumor
30	Control	140000000000	539291217257	3	Tumor
30	Control	80000000000	308166409861	4	Tumor
27	Treatment	2800000000	8484848485	1	Tumor
27	Treatment	2600000000	7878787879	2	Tumor
27	Treatment	2400000000	7272727273	3	Tumor
27	Treatment	2000000000	6060606061	4	Tumor
32	Control	1800000000	11363636364	1	Tumor
32	Control	2400000000	15151515152	2	Tumor
32	Control	3000000000	18939393939	3	Tumor
32	Control	2200000000	13888888889	4	Tumor
15	Control	0	0	1	Liver
15	Control	0	0	2	Liver
15	Control	0	0	3	Liver
15	Control	0	0	4	Liver
17	Control	0	0	1	Liver
17	Control	0	0	2	Liver
17	Control	0	0	3	Liver
17	Control	0	0	4	Liver
19	Control	0	0	1	Liver
19	Control	0	0	2	Liver
19	Control	0	0	3	Liver
19	Control	0	0	4	Liver
24	Control	0	0	1	Liver
24	Control	0	0	2	Liver
24	Control	0	0	3	Liver
24	Control	0	0	4	Liver
40	Control	0	0	1	Liver
40	Control	0	0	2	Liver
40	Control	0	0	3	Liver
40	Control	0	0	4	Liver
1	Treatment	0	0	1	Liver
1	Treatment	0	0	2	Liver
1	Treatment	0	0	3	Liver
1	Treatment	0	0	4	Liver
11	Treatment	0	0	1	Liver
11	Treatment	0	0	2	Liver
11	Treatment	0	0	3	Liver
11	Treatment	0	0	4	Liver
20	Treatment	0	0	1	Liver
20	Treatment	0	0	2	Liver
20	Treatment	0	0	3	Liver
20	Treatment	0	0	4	Liver
10	Treatment	0	0	1	Liver
10	Treatment	0	0	2	Liver
10	Treatment	0	0	3	Liver
10	Treatment	0	0	4	Liver
21	Control	0	0	1	Liver
21	Control	0	0	2	Liver
21	Control	0	0	3	Liver
21	Control	0	0	4	Liver
30	Control	0	0	1	Liver
30	Control	0	0	2	Liver
30	Control	0	0	3	Liver
30	Control	0	0	4	Liver
27	Treatment	0	0	1	Liver
27	Treatment	0	0	2	Liver
27	Treatment	0	0	3	Liver
27	Treatment	0	0	4	Liver
32	Control	0	0	1	Liver
32	Control	0	0	2	Liver
32	Control	0	0	3	Liver
32	Control	0	0	4	Liver
