# Supplementary material for: Modulating tumor immunity using advanced microbiome therapeutics producing an indole metabolite
Source: EMBO Rep. 2025 Mar 7;26(7):1688–708. doi: 10.1038/s44319-025-00386-9 (PMC11977207; doi:10.1038/s44319-025-00386-9)
Supplement: Supplementary file 6 — Source data Fig. 5 [file 44319_2025_386_MOESM6_ESM.zip › Figure 5/5f.xlsx]

## Sheet: 5f
Animal	Group	Spleen_weight	Liver_weight
15	Control	0.128	1.039
17	Control	0.2018	1.2381
19	Control	0.185	1.082
21	Control	0.206	0.892
24	Control	0.215	0.666
30	Control	0.265	1.298
32	Control	0.172	0.976
33	Control	0.1692	1.0122
40	Control	0.175	0.95
1	Treatment	0.201	0.926
6	Treatment	0.197	1.04
10	Treatment	0.201	1.02
11	Treatment	0.18	1.012
13	Treatment	NA	NA
16	Treatment	NA	NA
20	Treatment	0.102	0.669
25	Treatment	NA	NA
27	Treatment	0.15	0.921
28	Treatment	NA	NA
34	Treatment	NA	NA
