# Supplementary material for: Modulating tumor immunity using advanced microbiome therapeutics producing an indole metabolite
Source: EMBO Rep. 2025 Mar 7;26(7):1688–708. doi: 10.1038/s44319-025-00386-9 (PMC11977207; doi:10.1038/s44319-025-00386-9)
Supplement: Supplementary file 6 — Source data Fig. 5 [file 44319_2025_386_MOESM6_ESM.zip › Figure 5/5g.xlsx]

## Sheet: 5g
Treatment	Event ( 1 = tumor development, 0 = no tumor)
Naive	1
Naive	1
Naive	1
Naive	1
Naive	1
Naive	1
EcNIAA	0
EcNIAA	0
EcNIAA	0
EcNIAA	0
EcNIAA	0
