# Supplementary material for: Modulating tumor immunity using advanced microbiome therapeutics producing an indole metabolite
Source: EMBO Rep. 2025 Mar 7;26(7):1688–708. doi: 10.1038/s44319-025-00386-9 (PMC11977207; doi:10.1038/s44319-025-00386-9)
Supplement: Supplementary file 7 — Figure EV2 Source Data [file 44319_2025_386_MOESM7_ESM.zip › Figure EV2/EV2b.xlsx]

## Sheet: EV2b
Time(hours)	Well	Measurement	Strain	Replicate
0	A1	0.101	WT	1
0	A2	0.107	TnA	1
0	A3	0.098	IAA	1
0	B1	0.1	WT	2
0	B2	0.106	TnA	2
0	B3	0.105	IAA	2
0	C1	0.104	WT	3
0	C2	0.104	TnA	3
0	C3	0.104	IAA	3
0	D1	0.102	WT	4
0	D2	0.113	TnA	4
0	D3	0.106	IAA	4
0	E1	0.102	WT	5
0	E2	0.102	TnA	5
0	E3	0.103	IAA	5
0	F1	0.103	WT	6
0	F2	0.102	TnA	6
0	F3	0.102	IAA	6
0	G1	0.103	WT	7
0	G2	0.103	TnA	7
0	G3	0.105	IAA	7
0	H1	0.102	WT	8
0	H2	0.106	TnA	8
0	H3	0.102	IAA	8
0.166667	A1	0.1	WT	1
0.166667	A2	0.107	TnA	1
0.166667	A3	0.097	IAA	1
0.166667	B1	0.101	WT	2
0.166667	B2	0.105	TnA	2
0.166667	B3	0.105	IAA	2
0.166667	C1	0.104	WT	3
0.166667	C2	0.104	TnA	3
0.166667	C3	0.104	IAA	3
0.166667	D1	0.101	WT	4
0.166667	D2	0.111	TnA	4
0.166667	D3	0.105	IAA	4
0.166667	E1	0.103	WT	5
0.166667	E2	0.102	TnA	5
0.166667	E3	0.103	IAA	5
0.166667	F1	0.103	WT	6
0.166667	F2	0.101	TnA	6
0.166667	F3	0.102	IAA	6
0.166667	G1	0.103	WT	7
0.166667	G2	0.102	TnA	7
0.166667	G3	0.104	IAA	7
0.166667	H1	0.102	WT	8
0.166667	H2	0.106	TnA	8
0.166667	H3	0.102	IAA	8
0.333333	A1	0.1	WT	1
0.333333	A2	0.107	TnA	1
0.333333	A3	0.098	IAA	1
0.333333	B1	0.102	WT	2
0.333333	B2	0.105	TnA	2
0.333333	B3	0.105	IAA	2
0.333333	C1	0.105	WT	3
0.333333	C2	0.104	TnA	3
0.333333	C3	0.104	IAA	3
0.333333	D1	0.102	WT	4
0.333333	D2	0.112	TnA	4
0.333333	D3	0.105	IAA	4
0.333333	E1	0.105	WT	5
0.333333	E2	0.103	TnA	5
0.333333	E3	0.103	IAA	5
0.333333	F1	0.103	WT	6
0.333333	F2	0.102	TnA	6
0.333333	F3	0.102	IAA	6
0.333333	G1	0.103	WT	7
0.333333	G2	0.102	TnA	7
0.333333	G3	0.104	IAA	7
0.333333	H1	0.102	WT	8
0.333333	H2	0.106	TnA	8
0.333333	H3	0.102	IAA	8
0.5	A1	0.102	WT	1
0.5	A2	0.108	TnA	1
0.5	A3	0.097	IAA	1
0.5	B1	0.102	WT	2
0.5	B2	0.106	TnA	2
0.5	B3	0.105	IAA	2
0.5	C1	0.106	WT	3
0.5	C2	0.105	TnA	3
0.5	C3	0.106	IAA	3
0.5	D1	0.102	WT	4
0.5	D2	0.112	TnA	4
0.5	D3	0.106	IAA	4
0.5	E1	0.105	WT	5
0.5	E2	0.103	TnA	5
0.5	E3	0.104	IAA	5
0.5	F1	0.104	WT	6
0.5	F2	0.105	TnA	6
0.5	F3	0.102	IAA	6
0.5	G1	0.104	WT	7
0.5	G2	0.103	TnA	7
0.5	G3	0.105	IAA	7
0.5	H1	0.103	WT	8
0.5	H2	0.107	TnA	8
0.5	H3	0.102	IAA	8
0.666667	A1	0.103	WT	1
0.666667	A2	0.109	TnA	1
0.666667	A3	0.098	IAA	1
0.666667	B1	0.104	WT	2
0.666667	B2	0.106	TnA	2
0.666667	B3	0.106	IAA	2
0.666667	C1	0.107	WT	3
0.666667	C2	0.106	TnA	3
0.666667	C3	0.106	IAA	3
0.666667	D1	0.103	WT	4
0.666667	D2	0.113	TnA	4
0.666667	D3	0.106	IAA	4
0.666667	E1	0.104	WT	5
0.666667	E2	0.105	TnA	5
0.666667	E3	0.105	IAA	5
0.666667	F1	0.11	WT	6
0.666667	F2	0.106	TnA	6
0.666667	F3	0.102	IAA	6
0.666667	G1	0.105	WT	7
0.666667	G2	0.104	TnA	7
0.666667	G3	0.105	IAA	7
0.666667	H1	0.106	WT	8
0.666667	H2	0.108	TnA	8
0.666667	H3	0.103	IAA	8
0.833333	A1	0.104	WT	1
0.833333	A2	0.112	TnA	1
0.833333	A3	0.099	IAA	1
0.833333	B1	0.106	WT	2
0.833333	B2	0.109	TnA	2
0.833333	B3	0.108	IAA	2
0.833333	C1	0.109	WT	3
0.833333	C2	0.108	TnA	3
0.833333	C3	0.107	IAA	3
0.833333	D1	0.105	WT	4
0.833333	D2	0.117	TnA	4
0.833333	D3	0.107	IAA	4
0.833333	E1	0.107	WT	5
0.833333	E2	0.107	TnA	5
0.833333	E3	0.106	IAA	5
0.833333	F1	0.107	WT	6
0.833333	F2	0.109	TnA	6
0.833333	F3	0.104	IAA	6
0.833333	G1	0.106	WT	7
0.833333	G2	0.105	TnA	7
0.833333	G3	0.106	IAA	7
0.833333	H1	0.106	WT	8
0.833333	H2	0.11	TnA	8
0.833333	H3	0.104	IAA	8
1	A1	0.106	WT	1
1	A2	0.115	TnA	1
1	A3	0.099	IAA	1
1	B1	0.108	WT	2
1	B2	0.112	TnA	2
1	B3	0.11	IAA	2
1	C1	0.116	WT	3
1	C2	0.114	TnA	3
1	C3	0.111	IAA	3
1	D1	0.108	WT	4
1	D2	0.121	TnA	4
1	D3	0.109	IAA	4
1	E1	0.111	WT	5
1	E2	0.112	TnA	5
1	E3	0.107	IAA	5
1	F1	0.115	WT	6
1	F2	0.11	TnA	6
1	F3	0.105	IAA	6
1	G1	0.109	WT	7
1	G2	0.11	TnA	7
1	G3	0.108	IAA	7
1	H1	0.111	WT	8
1	H2	0.113	TnA	8
1	H3	0.106	IAA	8
1.16667	A1	0.111	WT	1
1.16667	A2	0.121	TnA	1
1.16667	A3	0.101	IAA	1
1.16667	B1	0.114	WT	2
1.16667	B2	0.116	TnA	2
1.16667	B3	0.113	IAA	2
1.16667	C1	0.116	WT	3
1.16667	C2	0.116	TnA	3
1.16667	C3	0.111	IAA	3
1.16667	D1	0.114	WT	4
1.16667	D2	0.127	TnA	4
1.16667	D3	0.114	IAA	4
1.16667	E1	0.115	WT	5
1.16667	E2	0.117	TnA	5
1.16667	E3	0.11	IAA	5
1.16667	F1	0.117	WT	6
1.16667	F2	0.116	TnA	6
1.16667	F3	0.108	IAA	6
1.16667	G1	0.113	WT	7
1.16667	G2	0.119	TnA	7
1.16667	G3	0.11	IAA	7
1.16667	H1	0.121	WT	8
1.16667	H2	0.12	TnA	8
1.16667	H3	0.107	IAA	8
1.33333	A1	0.116	WT	1
1.33333	A2	0.123	TnA	1
1.33333	A3	0.102	IAA	1
1.33333	B1	0.121	WT	2
1.33333	B2	0.131	TnA	2
1.33333	B3	0.119	IAA	2
1.33333	C1	0.125	WT	3
1.33333	C2	0.125	TnA	3
1.33333	C3	0.113	IAA	3
1.33333	D1	0.125	WT	4
1.33333	D2	0.129	TnA	4
1.33333	D3	0.114	IAA	4
1.33333	E1	0.118	WT	5
1.33333	E2	0.124	TnA	5
1.33333	E3	0.12	IAA	5
