# Supplementary material for: Modulating tumor immunity using advanced microbiome therapeutics producing an indole metabolite
Source: EMBO Rep. 2025 Mar 7;26(7):1688–708. doi: 10.1038/s44319-025-00386-9 (PMC11977207; doi:10.1038/s44319-025-00386-9)
Supplement: Supplementary file 7 — Figure EV2 Source Data [file 44319_2025_386_MOESM7_ESM.zip › Figure EV2/EV2c.xlsx]

## Sheet: EV2c
Strain	Replicate	Growth_rate
EcN_WT	1	2.83
EcN_WT	2	2.801
EcN_WT	3	3.5
EcN_WT	4	3.974
EcN_WT	5	3.563
EcN_WT	6	3.664
EcN_WT	7	4.324
EcN_WT	8	3.324
EcN_tnA	1	2.718
EcN_tnA	2	2.53
EcN_tnA	3	3.526
EcN_tnA	4	3.761
EcN_tnA	5	3.519
EcN_tnA	6	3.962
EcN_tnA	7	3.69
EcN_tnA	8	3.571
EcN_tnA_IAA	1	2.621
EcN_tnA_IAA	2	2.653
EcN_tnA_IAA	3	2.848
EcN_tnA_IAA	4	3.209
EcN_tnA_IAA	5	2.979
EcN_tnA_IAA	6	3.316
EcN_tnA_IAA	7	4.155
EcN_tnA_IAA	8	3.876
