# Supplementary material for: Modulating tumor immunity using advanced microbiome therapeutics producing an indole metabolite
Source: EMBO Rep. 2025 Mar 7;26(7):1688–708. doi: 10.1038/s44319-025-00386-9 (PMC11977207; doi:10.1038/s44319-025-00386-9)
Supplement: Supplementary file 7 — Figure EV2 Source Data [file 44319_2025_386_MOESM7_ESM.zip › Figure EV2/EV2d.xlsx]

## Sheet: EV2d
	Strain	RLU	Replicate
1	WT	22326	1
2	WT	22230.7	2
3	WT	24423	3
4	WT	25592	4
5	WT	23642.9	5
6	tna	22221.3	1
7	tna	23086.3	2
8	tna	22852.3	3
9	tna	27181.7	4
10	tna	23835.4	5
